# Supplementary material for: Investigating the pertussis resurgence in England and Wales, and options for future control
Source: BMC Med. 2016 Sep 1;14(1):121. doi: 10.1186/s12916-016-0665-8 (PMC5007864; doi:10.1186/s12916-016-0665-8)
Supplement: Additional file 1: — Pertussis notification data and pertussis vaccination coverage between 1954 and 2013 in England and Wales in an EXCEL file. (XLSX 12 kb) [file 12916_2016_665_MOESM1_ESM.xlsx]

## Sheet: Pertussis Notification
	Age group
Year	0	1-2	3-4	5-9	10-14	15-24	25+
1954	9470	23554	29072	40138	2027	397	1243
1955	7117	17948	21278	30031	1638	287	798
1956	8489	19662	24178	36651	2175	293	955
1957	7626	17335	20924	34554	2985	451	1139
1958	3317	7168	8064	13206	1112	164	366
1959	3327	7722	7777	12664	1282	196	282
1960	5884	12930	12874	22423	2826	419	671
1961	2444	5447	5513	9011	1493	204	353
1962	1028	2043	1928	2781	363	78	122
1963	4131	9010	8117	11098	1694	306	377
1964	3636	7969	7478	10167	1553	320	468
1965	1438	3285	3485	3963	499	117	154
1966	2105	5299	4982	6045	654	123	205
1967	3038	8086	9017	11417	1175	295	499
1968	1760	4059	4894	5613	608	148	282
1969	632	1217	1328	1486	185	60	83
1970	2016	3461	3774	6461	586	106	189
1971	2166	3431	3690	6287	772	176	318
1972	263	515	545	616	74	19	34
1973	332	544	598	813	102	11	34
1974	2191	3414	3652	5685	853	157	271
1975	1408	2224	2011	2535	423	110	195
1976	482	1106	1010	1035	150	53	67
1977	1962	4944	4942	4422	748	149	304
1978	6759	19663	20492	14277	2471	698	1593
1979	3230	9214	10043	6531	793	244	758
1980	2183	6087	6587	5124	532	166	447
1981	1933	5484	5963	5050	470	125	367
1982	5945	16711	19710	19401	1953	375	1716
1983	1793	4666	5902	5700	597	123	555
1984	610	1314	1608	1598	176	36	171
1985	2259	5222	5749	7412	775	140	485
1986	3661	7987	8561	13392	1486	288	1127
1987	1734	3330	3763	5106	619	106	541
1988	713	1252	1238	1506	225	43	136
1989	1362	2561	2710	3954	614	78	363
1990	1611	2817	3426	5735	1014	148	531
1991	624	960	1223	1807	352	44	189
1992	352	457	434	750	178	27	107
1993	542	709	792	1437	380	35	192
1994	559	703	737	1347	363	48	202
1995	340	344	336	551	146	24	125
1996	458	337	398	793	194	30	173
1997	711	453	477	847	218	43	237
1998	421	240	267	400	115	17	113
1999	305	154	185	307	73	13	97
2000	215	113	110	155	40	12	63
2001	304	112	89	233	70	15	62
2002	255	107	97	232	71	10	108
2003	130	50	40	69	38	15	64
2004	141	56	41	92	70	9	91
2005	186	66	39	83	66	23	127
2006	135	46	33	72	86	34	143
2007	158	79	68	116	213	70	381
2008	270	103	104	134	206	104	586
2009	190	103	79	98	135	58	489
2010	60	36	27	33	43	18	185
2011	122	63	76	76	87	54	429
2012	608	439	320	371	516	430	3868
2013	194	210	158	182	285	332	1878

## Sheet: Vaccine Uptake
	Vaccine uptake
Year	Whole Cell Primary	Aceullar Primary	Acellular Pre-school booster
1957	0.78
1958	0.78
1959	0.78
1960	0.78
1961	0.78
1962	0.78
1963	0.78
1964	0.78
1965	0.78
1966	0.78
1967	0.81
1968	0.78
1969	0.78
1970	0.78
1971	0.78
1972	0.77
1973	0.59
1974	0.38
1975	0.39
1976	0.31
1977	0.35
1978	0.41
1979	0.46
1980	0.53
1981	0.59
1982	0.65
1983	0.65
1984	0.67
1985	0.73
1986	0.75
1987	0.78
1988	0.84
1989	0.88
1990	0.92
1991	0.93
1992	0.93
1993	0.94
1994	0.94
1995	0.94
1996	0.94
1997	0.94
1998	0.94
1999	0.93
2000	0.93
2001	0.93		0.8
2002	0.93		0.79
2003	0.94		0.8
2004		0.93	0.79
2005		0.94	0.79
2006		0.94	0.8
2007		0.95	0.85
2008		0.96	0.86
2009		0.96	0.86
2010		0.96	0.86
2011		0.96	0.86
2012		0.96	0.86
2013		0.96	0.86
