# Supplementary material for: Investigating the pertussis resurgence in England and Wales, and options for future control
Source: BMC Med. 2016 Sep 1;14(1):121. doi: 10.1186/s12916-016-0665-8 (PMC5007864; doi:10.1186/s12916-016-0665-8)
Supplement: Additional file 3: — Graphical User Interface porgramme to present pertussis simulation model results. (ZIP 8235 kb) [file 12916_2016_665_MOESM3_ESM.zip › readme.txt]

MATLAB Compiler

1. Prerequisites for Deployment 

. Verify the MATLAB Compiler Runtime (MCR) is installed and ensure you    
  have installed version 8.2 (R2013b).   

. If the MCR is not installed, do the following:
  (1) enter
  
      >>mcrinstaller
      
      at MATLAB prompt. The MCRINSTALLER command displays the 
      location of the MCR Installer.

  (2) run the MCR Installer.

Or download the Windows 64-bit version of the MCR for R2013b 
from the MathWorks Web site by navigating to

   http://www.mathworks.com/products/compiler/mcr/index.html
   
   
For more information about the MCR and the MCR Installer, see 
Distribution to End Users in the MATLAB Compiler documentation  
in the MathWorks Documentation Center.    


NOTE: You will need administrator rights to run MCRInstaller. 


2. Files to Deploy and Package

Files to package for Standalone 
================================
-Pertussis_GUI.ctf (component technology file)
-Pertussis_GUI.exe
-MCRInstaller.exe 
   -if end users are unable to download the MCR using the above  
    link, include it when building your component by clicking 
    the "Add MCR" link in the Deployment Tool
-This readme file 

3. Definitions

For information on deployment terminology, go to 
http://www.mathworks.com/help. Select MATLAB Compiler >   
Getting Started > About Application Deployment > 
Application Deployment Terms in the MathWorks Documentation 
Center.
